# Supplementary material for: Structural and mechanistic insights into the inhibition of respiratory syncytial virus polymerase by a non-nucleoside inhibitor
Source: Commun Biol. 2023 Oct 21;6:1074. doi: 10.1038/s42003-023-05451-4 (PMC10590419; doi:10.1038/s42003-023-05451-4)
Supplement: Supplementary file 3 — Supplementary Data 1 [file 42003_2023_5451_MOESM3_ESM.xlsx]

## Sheet: Figure 1c
[JNJ-8003], uM	log [JNJ-8003], uM	replicate1, % inhibition	replicate2, % inhibition	replicate3, % inhibition	replicate4, % inhibition
0.2	-0.69897	95.1743	96.5743	98.0014	97.9026
0.04	-1.39794	92.9556	96.5839	97.2066	98.2976
0.008	-2.09691	81.4354	89.6905	92.344	94.9354
0.0016	-2.79588	55.759	60.6805	64.1654	73.5323
0.00032	-3.49485	28.5965	26.2934	27.7635	40.687
6.4e-05	-4.19382	-0.316316	-0.784579	3.45846	15.2208
1.28e-05	-4.89279	-10.4047	-9.82174	-9.56531	3.60977
2.56e-06	-5.59176	-7.97735	-19.9467	-13.8099	7.60115
5.12e-07	-6.29073	-1.23373	-14.49	-0.461255	12.4972
