# Supplementary material for: Structural and mechanistic insights into the inhibition of respiratory syncytial virus polymerase by a non-nucleoside inhibitor
Source: Commun Biol. 2023 Oct 21;6:1074. doi: 10.1038/s42003-023-05451-4 (PMC10590419; doi:10.1038/s42003-023-05451-4)
Supplement: Supplementary file 7 — Supplementary Data 5 [file 42003_2023_5451_MOESM7_ESM.xlsx]

## Sheet: Figure 2c
	Replicate 1, % inhibition	Replicate 2, % inhibition	average	S.D.	N
AC>ACG	89.0485	88.4801	88.7643	0.401912	2
ACG>ACGC	-3.16929	8.66857	2.74964	8.37064	2
ACGC>ACGCG	92.7355	96.7762	94.7559	2.85719	2
ACGCG>ACGCGA	95.4122	98.4526	96.9324	2.14989	2
ACGCGA>ACGCGAA	82.6057	88.0159	85.3108	3.82553	2
