# Supplementary material for: Structural and mechanistic insights into the inhibition of respiratory syncytial virus polymerase by a non-nucleoside inhibitor
Source: Commun Biol. 2023 Oct 21;6:1074. doi: 10.1038/s42003-023-05451-4 (PMC10590419; doi:10.1038/s42003-023-05451-4)
Supplement: Supplementary file 8 — Supplementary Data 6 [file 42003_2023_5451_MOESM8_ESM.xlsx]

## Sheet: Figure 2d
	Replicate 1, % inhibition	Replicate 2, % inhibition	average	S.D.	N
AC>ACG	92.2222	84.2463	88.2342	5.63981	2
ACG>ACGA	12.6283	3.43534	8.03184	6.50044	2
ACGA>ACGAG	96.9449	93.0239	94.9844	2.77256	2
ACGAG>ACGAGA	88.2269	89.359	88.7929	0.800522	2
ACGAGA>ACGAGAA	90.3434	89.6638	90.0036	0.48052	2
