# Supplementary material for: Structural and mechanistic insights into the inhibition of respiratory syncytial virus polymerase by a non-nucleoside inhibitor
Source: Commun Biol. 2023 Oct 21;6:1074. doi: 10.1038/s42003-023-05451-4 (PMC10590419; doi:10.1038/s42003-023-05451-4)
Supplement: Supplementary file 9 — Supplementary Data 7 [file 42003_2023_5451_MOESM9_ESM.xlsx]

## Sheet: Figure 2e
	Replicate 1, % inhibition	Replicate 2, % inhibition	average	S.D.	N
GC>GCG	95.2609	97.7096	96.4853	1.7315	2
GCG>GCGA	69.8319	79.8482	74.8401	7.08255	2
GCGA>GCGAA	96.968	98.2459	97.607	0.903657	2
GCGAA>GCGAAA	96.4924	91.0446	93.7685	3.85221	2
