# Supplementary material for: Structural and mechanistic insights into the inhibition of respiratory syncytial virus polymerase by a non-nucleoside inhibitor
Source: Commun Biol. 2023 Oct 21;6:1074. doi: 10.1038/s42003-023-05451-4 (PMC10590419; doi:10.1038/s42003-023-05451-4)
Supplement: Supplementary file 10 — Supplementary Data 8 [file 42003_2023_5451_MOESM10_ESM.xlsx]

## Sheet: Figure 2f
		pACG formation, % inhibition		pACGC formation, % inhibition		pACGCG formation, % inhibition
[JNJ-8003], uM	log [JNJ-8003], uM	replicate1	replicate2	replicate1	replicate2	replicate1	replicate2
0		0	0	0	0	0	0
0.00390625	-2.40824	15.678	21.7616	22.2664	16.19	29.7333	22.5312
0.0078125	-2.10721	27.8716	22.0299	23.5925	24.2632	35.881	31.4378
0.015625	-1.80618	38.0881	38.1202	27.998	28.5909	35.0143	40.5036
0.03125	-1.50515	61.9155	56.5591	28.5185	32.2157	63.577	63.5179
0.0625	-1.20412	93.2554	90.7902	29.3011	20.528	92.5305	93.3045
0.125	-0.90309	94.3194	92.6859	30.8343	29.9752	94.7695	94.8621
0.25	-0.60206	94.2272	91.0112	17.6761	21.2611	95.1997	93.3897
0.5	-0.30103	92.2348	89.7151	16.4966	23.4844	92.0133	94.5159
1	0	92.2455	87.3809	32.368	34.7829	96.0786	94.5412
