# Supplementary material for: Structural and mechanistic insights into the inhibition of respiratory syncytial virus polymerase by a non-nucleoside inhibitor
Source: Commun Biol. 2023 Oct 21;6:1074. doi: 10.1038/s42003-023-05451-4 (PMC10590419; doi:10.1038/s42003-023-05451-4)
Supplement: Supplementary file 11 — Supplementary Data 9 [file 42003_2023_5451_MOESM11_ESM.xlsx]

## Sheet: Figure 2g
		pACG formation, % inhibition		pACGA formation, % inhibition		pACGAG formation, % inhibition
[JNJ-8003], uM	log [JNJ-8003], uM	replicate1	replicate2	replicate1	replicate2	replicate1	replicate2
0		0	0	0	0	0	0
0.00390625	-2.40824	28.0729	31.6	9.46337	30.219	12.8614	26.6827
0.0078125	-2.10721	41.6029	29.3	6.0498	26.5325	21.2685	35.8415
0.015625	-1.80618	62.7484	48.5	12.5855	29.9626	50.6202	57.7598
0.03125	-1.50515	93.9375	79.8	19.1899	34.2439	92.2278	90.4225
0.0625	-1.20412	95.6454	93.7	23.033	29.5157	95.2715	96.2948
0.125	-0.90309	95.7154	94.1	18.9304	35.0134	95.8867	96.5623
0.25	-0.60206	95.3357	94.4	21.3397	35.2818	96.3387	96.9953
0.5	-0.30103	93.9497	93.2	8.50427	37.1493	95.6616	97.0094
1	0	92.1973	91.9	38.9914	39.6753	97.0126	97.3064
