# Supplementary material for: Structural and mechanistic insights into the inhibition of respiratory syncytial virus polymerase by a non-nucleoside inhibitor
Source: Commun Biol. 2023 Oct 21;6:1074. doi: 10.1038/s42003-023-05451-4 (PMC10590419; doi:10.1038/s42003-023-05451-4)
Supplement: Supplementary file 12 — Supplementary Data 10 [file 42003_2023_5451_MOESM12_ESM.xlsx]

## Sheet: Figure 2h
		pGCG formation, % inhbition		pGCGA formation, % inhbition		pGCGAA formation, % inhbition
[JNJ-8003], uM	log [JNJ-8003], uM	replicate1	replicate2	replicate1	replicate2	replicate1	replicate2
0		0	0	0	0	0	0
0.00390625	-2.40824	23.7355	15.5622	16.5629	19.135	30.4505	24.1004
0.0078125	-2.10721	29.8775	21.4895	17.4928	21.885	52.8128	27.8666
0.015625	-1.80618	50.6818	35.2042	18.8117	25.399	51.4133	43.0842
0.03125	-1.50515	80.9404	57.9787	58.0899	36.3323	92.0704	68.8528
0.0625	-1.20412	96.7556	96.0463	77.4419	86.4681	98.2035	97.0821
0.125	-0.90309	97.7751	97.5727	83.7601	82.1258	98.5207	97.9021
0.25	-0.60206	97.8446	96.8207	81.8016	75.4758	98.388	97.2094
0.5	-0.30103	96.68	97.1903	77.4429	81.101	98.095	97.9035
1	0	97.6913	97.6125	86.6689	82.9875	98.8723	98.1005
