# Supplementary material for: Structural and mechanistic insights into the inhibition of respiratory syncytial virus polymerase by a non-nucleoside inhibitor
Source: Commun Biol. 2023 Oct 21;6:1074. doi: 10.1038/s42003-023-05451-4 (PMC10590419; doi:10.1038/s42003-023-05451-4)
Supplement: Supplementary file 13 — Supplementary Data 11 [file 42003_2023_5451_MOESM13_ESM.xlsx]

## Sheet: Supplementary Figure 1b
[JNJ-8003]	antigenome		mRNA 1		mRNA 2
0	1	1	1	1	1	1
0.3 nM	0.758407	0.240606	0.828543	0.260118	0.936505	0.32413
1.5 nM	0.494051	0.213872	0.628192	0.232515	0.818284	0.278612
7.5 nM	0.208669	0.0609137	0.323255	0.0771379	0.397176	0.0874073
