# Supplementary material for: Structural and mechanistic insights into the inhibition of respiratory syncytial virus polymerase by a non-nucleoside inhibitor
Source: Commun Biol. 2023 Oct 21;6:1074. doi: 10.1038/s42003-023-05451-4 (PMC10590419; doi:10.1038/s42003-023-05451-4)
Supplement: Supplementary file 14 — Supplementary Data 12 [file 42003_2023_5451_MOESM14_ESM.xlsx]

## Sheet: Supplementary Figure 1c
[JNJ-8003]	Plus 1		Plus 3
0	1	1	1	1
0.3 nM	0.510414	0.13366	0.947893	0.379441
1.5 nM	0.217883	0.0555039	0.722367	0.305576
7.5 nM	0.0595938	0	0.274595	0.0823429
