# Supplementary material for: Structural and mechanistic insights into the inhibition of respiratory syncytial virus polymerase by a non-nucleoside inhibitor
Source: Commun Biol. 2023 Oct 21;6:1074. doi: 10.1038/s42003-023-05451-4 (PMC10590419; doi:10.1038/s42003-023-05451-4)
Supplement: Supplementary file 15 — Supplementary Data 13 [file 42003_2023_5451_MOESM15_ESM.xlsx]

## Sheet: Supplementary Figure 5
DMSO, no CMPD, RSV L+P, CPM			CMPD	No RNA + DMSO+ RSV L+P, CPM			RNA+JNJ-8003+RSV L+P, CPM			RNA+AZ-27+RSV L+P, CPM
10237	10631	10080	50 uM	340	408	479	23422	23466	23927	10786	11483	10556
11102	12354	10248	200 uM	340	419	353	14871	15721	15503	15234	15171	17548
DMSO, no CMPD, RSV MTase-CTD, CPM			CMPD	No RNA + DMSO+RSV MTase-CTD, CPM			RNA+JNJ-8003+RSV MTase-CTD, CPM			RNA+AZ-27+RSV MTase-CTD, CPM
18421	17037	19363	50 uM	259	265	267	32508	30594	30169	28343	26589	27119
18957	21443	23405	200 uM	403	379	371	26082	22767	27924	32944	32511	35155
